# Supplementary material for: BNIP3L/NIX regulates both mitophagy and pexophagy
Source: EMBO J. 2022 Oct 10;41(24):e111115. doi: 10.15252/embj.2022111115 (PMC9753467; doi:10.15252/embj.2022111115)
Supplement: Supplementary file 2 — Source Data for Expanded View [file EMBJ-41-e111115-s005.zip]

Archive with 5 entries (5 files):
- EMBOJ-2022-111115R1-Figure_EV1_Source_Data-sd.pdf
- EMBOJ-2022-111115R1-Figure_EV2_Source_Data-sd.pdf
- EMBOJ-2022-111115R1-Figure_EV3_Source_Data-sd.pdf
- EMBOJ-2022-111115R1-Figure_EV5_Source_Data-sd.pdf
- EMBOJ-2022-111115R1-Figure_EV6_Source_Data-sd.pdf
